# Supplementary material for: Translocation of Hydrophobic Polyelectrolytes under Electrical Field: Molecular Dynamics Study
Source: Polymers (Basel). 2023 May 31;15(11):2550. doi: 10.3390/polym15112550 (PMC10255193; doi:10.3390/polym15112550)
Supplement: Supplementary file 1 [file polymers-15-02550-s001.zip]

Archive with 11 entries (10 files):
- movie_mp4_files/
- movie_mp4_files/N90ep03.mp4
- __MACOSX/movie_mp4_files/._N90ep03.mp4
- movie_mp4_files/N90ep05.mp4
- __MACOSX/movie_mp4_files/._N90ep05.mp4
- movie_mp4_files/N90ep11.mp4
- __MACOSX/movie_mp4_files/._N90ep11.mp4
- movie_mp4_files/N90ep07.mp4
- __MACOSX/movie_mp4_files/._N90ep07.mp4
- movie_mp4_files/N90ep09.mp4
- __MACOSX/movie_mp4_files/._N90ep09.mp4
